# Supplementary material for: Benincaside A Induces p53-Dependent Transactivation and Fas/CD95-Mediated Apoptosis in HCT 116 Human Colorectal Cancer Cells
Source: Curr Issues Mol Biol. 2026 Jun 18;48(6):635. doi: 10.3390/cimb48060635 (PMC13297861; doi:10.3390/cimb48060635)
Supplement: Supplementary file 1 [file cimb-48-00635-s001.zip]

Archive with 1 entries (1 files):
- cimb-4340937-supplementary.pdf
